# Supplementary material for: Transcriptome Sequencing and Analysis of Wild Amur Ide (Leuciscus waleckii) Inhabiting an Extreme Alkaline-Saline Lake Reveals Insights into Stress Adaptation
Source: PLoS One. 2013 Apr 1;8(4):e59703. doi: 10.1371/journal.pone.0059703 (PMC3613414; doi:10.1371/journal.pone.0059703)
Supplement: Table S1 — Validation of assembled contigs by PCR. (XLS) [file pone.0059703.s001.xls]

## Sheet: Sheet1
Contig ID	Gene	Forward primers	Reverse primers	Expected length(bp)	Validation
contig10555	AQP9B	GCTGGAATCTTTGCTTCATATC	ATGCTTCGACTGATGCATTC	1321	yes
contig1148	CA15A	TGATGACAACTCCACCTTCC	TTGGTTATCAACGCCTCACT	609	yes
contig11822	NHE3A ，NHE3B	TCTCGGGTATGAATGCTGGA	AACGTCCAGGTCATCGAAGC	1423	yes
contig11972	CAX1	AACACCCAGCTGCACACTAACT	AAGTTCGCCACAGCAGTCAG	1475	no
contig14081	NOLA2	AGGAAAGCGAGTTTATAGGC	ATGAATCTGCTGAGGGAATAG	1101	yes
contig15201	NKA1	GGCTAGTCACATTATGCGTCAG	TTGGGAGTATTTGGAACGGT	1109	yes
contig18066	AQP1B	TCATACGCTTGCCAAACG	CAATTCTTGTAATGGCACGAG	720	yes
contig18395	FBXL14A，FBXL14B	TCCAGTTTGGGCAGAATAGC	AGTTGCGTCAAGTGGTCTGC	677	yes
contig20113	SLC26A3	TGCTGGAACCTCTACCAAAGT	CACAGTCTTCGGTGGATGG	890	yes
contig2221	PDHA1B	AGCAATGATGGGAAGTGTTT	CAAGGACCTATGCTGACTTTAC	1545	yes
contig23699	MAP2K6	CTCACTGCGAGGGATAGATG	TGACATTGTAGCCTTTCTGATT	795	yes
contig2681	CA2	ACCTCGCCAGTCTCCAATAG	TTATCGATTGGCATGTTGGT	1674	yes
contig28456	ARAF	GAGACGAGCGAATCATCTCT	ACTGAGACCAAGTTTGACACC	669	yes
contig30101	NHE7	GAGGCTGCGTAGACTGTGG	CCTGAATCGAAGTCTGACATATC	767	yes
contig3011	SLC26A5	GGCTTCCTGGCTATTTACCT	CCTGAATATTACAGCCAGATGAG	2111	no
contig32831	NBC1	ACGACGCTATCCACATTCAG	TGATGCTGTCCTGTGCTGTT	580	yes
contig33643	EGFR	CACATTACGAGCAGCCAAGT	CAGACGCCACATCAGAAGG	523	yes
contig34388	CBL	AATCTACCATCGACCTCACCT	ACGTAGAGCCCATTTCACAG	459	yes
contig358	CAHZ	GCAGTCTCCCATTGATATCG	AGTTCAGTTTCAACACATCTGGT	1141	yes
contig45067	NHE5	CTGACCCACTCCATTCTGTTC	GCCATTTAGGCCACTGTACC	178	yes
contig46162	NOLA2	GGTAGCACTGTTGCCTCAC	CGCACCTACAGACAACTAAAT	181	yes
contig46514	CA8	AGTATGAACTGAGTGAGGTGCG	CTTCAGCCCAAGATGTTCCT	215	yes
contig46777	SLC26A6	GTGGATATTTACTTGGCAG	TTGTATGTAGGAGCAAGATG	249	yes
contig49135	NHE1	GTTAAACCGATCACACCCAG	CTTCCACCTGTCTGGCATC	258	yes
contig5148	TPK1	CTTGGTGCTCCAGTGCTTTAT	CATGCTGCTGGATACCCATT	831	yes
contig53631	NHE6	TTTGCTTCCACCCATCATCT	TAGCAGATACAATAGCACCGAAG	227	yes
contig53743	KCNAB1	TCATTACGGAGGCACCAG	GTCACGCTGGTCAGCTATG	384	yes
contig55211	ATP1B2B	TGGACTGAGTCATTGTAGGGAG	TAGACTTTCAACTCCAGGGATG	141	yes
contig56793	AQP7	GTAGAGCTACACCACCCTGATC	CTGGACTGAGAAAGTTTGCCT	273	yes
contig60244	KCNA6	CTCAGTATGGCGAGGGACG	GAACGGAACGACTTCAGGG	252	yes
contig7004	AQP8A	ACGAATCTTCTTGTCTCCCAT	GATCTCTTTACAGTAGCCACAGG	741	yes
contig7713	NHE8	AGCCTGCTGGTCATTGGTAT	GTACATTCCTTCAGGCACAACT	2103	yes
contig8338	AQP1A	CAGAGCTGCCAGTCATGAAG	TTGCAACTCCAGACTGTCATATAG	927	yes
contig846	CA5	TTAATCCGAGTCTTCAGGCAG	TATCCAAGAACCTCAAACCGT	2834	no
