# Supplementary material for: Transcriptome Sequencing and Analysis of Wild Amur Ide (Leuciscus waleckii) Inhabiting an Extreme Alkaline-Saline Lake Reveals Insights into Stress Adaptation
Source: PLoS One. 2013 Apr 1;8(4):e59703. doi: 10.1371/journal.pone.0059703 (PMC3613414; doi:10.1371/journal.pone.0059703)
Supplement: Table S2 — Osmotic regulation related genes by KEGG analysis. (XLS) [file pone.0059703.s002.xls]

## Sheet: Sheet1
Contig ID	Uniprot ID	Gene
contig1230	sp|P62878|RBX1_MOUSE	E3 ubiquitin-protein ligase RBX1
contig7017	sp|Q15759|MK11_HUMAN	Mitogen-activated protein kinase 11
contig7835	sp|Q4R4V2|PPM1G_MACFA	Protein phosphatase 1G
contig10478	sp|Q90336|MK14A_CYPCA	Mitogen-activated protein kinase 14A
contig11589	sp|A8WFU8|KIF22_DANRE	Kinesin-like protein KIF22
contig12290	sp|Q9Y496|KIF3A_HUMAN	Kinesin-like protein KIF3A
contig15083	sp|O88658|KIF1B_RAT	Kinesin-like protein KIF1B
contig16861	sp|O15264|MK13_HUMAN	Mitogen-activated protein kinase 13
contig23253	sp|O42376|MK12_DANRE	Mitogen-activated protein kinase 12
contig23568	sp|Q6DRG7|MYPT1_DANRE	Protein phosphatase 1 regulatory subunit 12A
contig25882	sp|O35071|KIF1C_MOUSE	Kinesin-like protein KIF1C
contig26055	sp|Q6DI37|UBCP1_DANRE	Ubiquitin-like domain-containing CTD phosphatase 1
contig37023	sp|Q9NQT8|KI13B_HUMAN	Kinesin-like protein KIF13B
contig43468	sp|Q61771|KIF3B_MOUSE	Kinesin-like protein KIF3B
contig47185	sp|Q505I4|CO040_RAT	UPF0235 protein C15orf40 homolog
contig60071	sp|Q80Z30|PPM1E_RAT	Protein phosphatase 1E
contig7004	sp|P56405|AQP8_RAT	Aquaporin-8
