# Supplementary material for: Transcriptome Sequencing and Analysis of Wild Amur Ide (Leuciscus waleckii) Inhabiting an Extreme Alkaline-Saline Lake Reveals Insights into Stress Adaptation
Source: PLoS One. 2013 Apr 1;8(4):e59703. doi: 10.1371/journal.pone.0059703 (PMC3613414; doi:10.1371/journal.pone.0059703)
Supplement: Table S3 — All 61 unigenes putatively under positive selection. (XLS) [file pone.0059703.s003.xls]

## Sheet: sheet1
Contig ID	Uniprot ID	Gene	dN/dS	Gene ontology
contig7468	sp|P20702|ITAX_HUMAN	Integrin alpha-X	4.17791	GO:0007155 GO:0008305
contig4505	sp|O70570|PIGR_MOUSE	Polymeric immunoglobulin receptor	3.71293
contig3088	sp|Q2WGK2|JAM1_FELCA	Junctional adhesion molecule A	3.62373
contig256	sp|P11364|TCB_FLV	T-cell receptor beta chain T17T-22	3.57397
contig9830	sp|Q95118|IL2RG_BOVIN	Cytokine receptor common subunit gamma	3.46314
contig344	sp|P49616|UPAR_RAT	Urokinase plasminogen activator surface receptor	3.30012
contig6507	sp|P08426|TRY3_RAT	Cationic trypsin-3	3.17705	GO:0003824 GO:0004252 GO:0006508
contig1256	sp|P40189|IL6RB_HUMAN	Interleukin-6 receptor subunit beta	2.7832
contig7948	sp|P35072|TCB1_CAEBR	Transposable element Tcb1 transposase	2.73245	GO:0003677 GO:0004803 GO:0006313 GO:0015074
contig4950	sp|B3A0P1|DGLSP_LOTGI	Aspartate, glycine, lysine and serine-rich protein (Fragments)	2.72274
contig3025	sp|P11911|CD79A_MOUSE	B-cell antigen receptor complex-associated protein alpha chain	2.64419
contig1148	sp|P48284|CAH4_RAT	Carbonic anhydrase 4	2.58653
contig3210	sp|P08317|IL8_CHICK	Interleukin-8	2.58567	GO:0005576 GO:0006955 GO:0008009
contig6695	sp|P08294|SODE_HUMAN	Extracellular superoxide dismutase [Cu-Zn]	2.29761	GO:0006801 GO:0046872 GO:0055114
contig11763	sp|Q91453|STXB_SYNHO	Stonustoxin subunit beta	2.28364
contig11187	sp|P01873|MUCM_MOUSE	Ig mu chain C region membrane-bound form	2.22409
contig9726	sp|P03934|TC1A_CAEEL	Transposable element Tc1 transposase	2.04624	GO:0003677 GO:0004803 GO:0006313 GO:0015074
contig12382	sp|Q9NVE5|UBP40_HUMAN	Ubiquitin carboxyl-terminal hydrolase 40	1.96043	GO:0004221 GO:0006511
contig13125	sp|P13387|EGFR_CHICK	Epidermal growth factor receptor (Fragment)	1.85654	GO:0004713 GO:0004714 GO:0005515 GO:0005524 GO:0006468 GO:0007165 GO:0007169 GO:0016020 GO:0018108
contig21350	sp|Q66S61|MBL2_CALJA	Mannose-binding protein C	1.77158	GO:0005488
contig941	sp|P10820|PERF_MOUSE	Perforin-1	1.73573
contig3928	sp|O81025|P2A03_ARATH	Putative protein PHLOEM PROTEIN 2-LIKE A3	1.68223	GO:0000166 GO:0005525 GO:0007049 GO:0017111
contig8981	sp|Q6NYU6|MIDN_DANRE	Midnolin	1.62702
contig59	sp|P06314|KV404_HUMAN	Ig kappa chain V-IV region B17	1.60115
contig21332	sp|A7M9B2|YCF1_CUSRE	Putative membrane protein ycf1	1.54623
contig21463	sp|Q6PIU2|NCEH1_HUMAN	Neutral cholesterol ester hydrolase 1	1.5402	GO:0008152 GO:0016787
contig421	sp|P04114|APOB_HUMAN	Apolipoprotein B-100	1.53745	GO:0005319 GO:0006869
contig11654	sp|P20759|IGHG1_RAT	Ig gamma-1 chain C region	1.41016
contig6478	sp|Q3UHC7|DAB2P_MOUSE	Disabled homolog 2-interacting protein	1.3652	GO:0005096 GO:0005622 GO:0007165 GO:0051056
contig16958	sp|O94986|CE152_HUMAN	Centrosomal protein of 152 kDa	1.3395
contig2244	sp|P09326|CD48_HUMAN	CD48 antigen	1.33287
contig255	sp|Q28085|CFAH_BOVIN	Complement factor H	1.31866
contig895	sp|P30568|GSTA_PLEPL	Glutathione S-transferase A	1.31097
contig2382	sp|Q8BK26|FBX44_MOUSE	F-box only protein 44	1.3064	GO:0005515 GO:0030163
contig16432	sp|A2BHB7|GATC_DANRE	Glutamyl-tRNA(Gln) amidotransferase subunit C, mitochondrial	1.30442	GO:0006450
contig5041	sp|P04186|CFAB_MOUSE	Complement factor B	1.29628	GO:0003824 GO:0004252 GO:0006508
contig14182	sp|Q99MM4|TRAD1_RAT	TRAF-type zinc finger domain-containing protein 1	1.29576
contig15120	sp|Q91009|NTRK1_CHICK	High affinity nerve growth factor receptor (Fragment)	1.27233	GO:0004672 GO:0004674 GO:0004714 GO:0005030 GO:0005515 GO:0005524 GO:0005887 GO:0006468 GO:0007169
contig7962	sp|Q9MZV7|CASP1_CANFA	Caspase-1	1.25353	GO:0004197 GO:0006508 GO:0006915 GO:0008234
contig8913	sp|Q6DRL5|MBB1A_DANRE	Myb-binding protein 1A-like protein	1.23985	GO:0003677 GO:0003887 GO:0006350
contig3547	sp|O60486|PLXC1_HUMAN	Plexin-C1	1.22862	GO:0004872 GO:0007275 GO:0016020
contig19367	sp|P20933|ASPG_HUMAN	N(4)-(beta-N-acetylglucosaminyl)-L-asparaginase	1.19395	GO:0016787
contig4479	sp|P50729|RECS_BACSU	Probable ATP-dependent DNA helicase recS	1.18843	GO:0003676 GO:0005524 GO:0006310 GO:0008026
contig1236	sp|O95415|BRI3_HUMAN	Brain protein I3	1.18276
contig9000	sp|A4HWF0|ECOT3_LEIIN	Ecotin-like protein 3	1.17386
contig7539	sp|Q63035|NALP6_RAT	NACHT, LRR and PYD domains-containing protein 6	1.17265
contig10013	sp|Q80SU7|GVIN1_MOUSE	Interferon-induced very large GTPase 1	1.16961
contig9452	sp|P21328|RTJK_DROME	RNA-directed DNA polymerase from mobile element jockey	1.14551	GO:0003723 GO:0003964 GO:0006278
contig9172	sp|P23467|PTPRB_HUMAN	Receptor-type tyrosine-protein phosphatase beta	1.12764
contig1492	sp|P19181|HV05_CARAU	Ig heavy chain V region 5A	1.11369
contig18060	sp|Q6NZ21|RNFT1_DANRE	RING finger and transmembrane domain-containing protein 1	1.07006	GO:0005515 GO:0008270
contig4757	sp|Q16563|SYPL1_HUMAN	Synaptophysin-like protein 1	1.06904	GO:0005215 GO:0006810 GO:0008021 GO:0016020
contig1317	sp|P15684|AMPN_RAT	Aminopeptidase N	1.062	GO:0006508 GO:0008237 GO:0008270
contig7929	sp|A8MWY0|K132L_HUMAN	UPF0577 protein KIAA1324-like	1.05249	GO:0005515
contig14964	sp|A0JNW5|UH1BL_HUMAN	UHRF1-binding protein 1-like	1.03969
contig20689	sp|Q2TAQ1|ELP1_XENLA	Putative elongator complex protein 1	1.03656
contig2929	sp|Q91431|NF7O_XENLA	Nuclear factor 7, ovary	1.02744	GO:0005515 GO:0005622 GO:0008270
contig11745	sp|Q96G23|CERS2_HUMAN	Ceramide synthase 2	1.01782	GO:0003700 GO:0006355 GO:0016021 GO:0043565
contig13871	sp|P29533|VCAM1_MOUSE	Vascular cell adhesion protein 1	1.01654
contig3775	sp|P50283|CD7_MOUSE	T-cell antigen CD7	1.0126
contig17067	sp|Q16787|LAMA3_HUMAN	Laminin subunit alpha-3	1.01138	GO:0005102 GO:0005604 GO:0005606 GO:0007155 GO:0030155 GO:0030334 GO:0045995
